# Supplementary material for: Low-dose interleukin-2 induces clonal expansion of BACH2-repressed effector regulatory T cells following acute coronary syndrome
Source: Nat Cardiovasc Res. 2025 Jun 3;4(6):727–39. doi: 10.1038/s44161-025-00652-y (PMC12170346; doi:10.1038/s44161-025-00652-y)
Supplement: Supplementary file 3 — Supplementary Tables 1–5. [file 44161_2025_652_MOESM3_ESM.xlsx]

## Sheet: Table 1
Supplementary Table 1: TCR Track (Shared Treg Clonotypes, # of cells)
Placebo	Tcm	Treg	Tem
Pre	1	6	0
Post	3	1	2
1.5MIU	Tcm	Treg	Tem	Tnaive
Pre	35	9	4	1
Post	28	10	3	3
2.5MIU	Tcm	Treg	Tem
Pre	3	4	1
Post	4	6	1

## Sheet: Table 2
Supplementary Table 2: TCR Track (All Clonotypes, # of cells)
Placebo	Tcm	Treg	Tem	Tnaive
Pre	26	6	1	5
Post	29	1	4	4
1.5MIU	Tcm	Treg	Tem	Tnaive
Pre	206	9	44	27
Post	195	10	29	24
2.5MIU	Tcm	Treg	Tem	Tnaive
Pre	132	4	34	12
Post	134	6	38	6

## Sheet: Table 3
Supplementary Table 3: Database of expanded CDR3s and GLIPH annotations
CDR3b	TRBV	TRBJ	gliph2_cluster	expanded_treg_flag	cell_type	gliph2_cluster_size	gliph2_cluster_group_num	shared_gliph2_cluster_timepoints
CASSLSTGTVYGYTF	TRBV6-5	TRBJ1-2	SLSTGT%YG_V		CD4_Tcm	26	1	shared
CASSLSTGTVYGYTF	TRBV6-5	TRBJ1-2	SLSTGT%YG_V		CD4_Tnaive	26	1	shared
CASSLSTGTVYGYTF	TRBV6-5	TRBJ1-2	SLSTGT%YG_V		CD4_Tcm	26	1	shared
CASSLSTGTVYGYTF	TRBV6-5	TRBJ1-2	SLSTGT%YG_V		CD4_Tcm	26	1	shared
CASSLSTGTVYGYTF	TRBV6-5	TRBJ1-2	SLSTGT%YG_V		CD4_Tcm	26	1	shared
CASSLSTGTVYGYTF	TRBV6-5	TRBJ1-2	SLSTGT%YG_V		CD4_Tcm	26	1	shared
CASSLSTGTVYGYTF	TRBV6-5	TRBJ1-2	SLSTGT%YG_V		CD4_Tem	26	1	shared
CASSLSTGTVYGYTF	TRBV6-5	TRBJ1-2	SLSTGT%YG_V		CD4_Tcm	26	1	shared
CASSLSTGTVYGYTF	TRBV6-5	TRBJ1-2	SLSTGT%YG_V		CD4_Tnaive	26	1	shared
CASSLSTGTVYGYTF	TRBV6-5	TRBJ1-2	SLSTGT%YG_V		CD4_Tcm	26	1	shared
CASSLSTGTVYGYTF	TRBV6-5	TRBJ1-2	SLSTGT%YG_V		CD4_Tem	26	1	shared
CASSLSTGTVYGYTF	TRBV6-5	TRBJ1-2	SLSTGT%YG_V		CD4_Tcm	26	1	shared
CASSLSTGTVYGYTF	TRBV6-5	TRBJ1-2	SLSTGT%YG_V		CD4_Tnaive	26	1	shared
CASSLSTGTVYGYTF	TRBV6-5	TRBJ1-2	SLSTGT%YG_V		CD4_Tcm	26	1	shared
CASSLSTGTVYGYTF	TRBV6-5	TRBJ1-2	SLSTGT%YG_V		CD4_Tcm	26	1	shared
CASSLSTGTVYGYTF	TRBV6-5	TRBJ1-2	SLSTGT%YG_V		CD4_Tcm	26	1	shared
CASSLSTGTVYGYTF	TRBV6-5	TRBJ1-2	SLSTGT%YG_V		CD4_Tcm	26	1	shared
CASSLSTGTVYGYTF	TRBV6-5	TRBJ1-2	SLSTGT%YG_V		CD4_Tcm	26	1	shared
CASSLSTGTVYGYTF	TRBV6-5	TRBJ1-2	SLSTGT%YG_V		CD4_Tcm	26	1	shared
CASSLSTGTVYGYTF	TRBV6-5	TRBJ1-2	SLSTGT%YG_V		CD4_Tnaive	26	1	shared
CASSLSTGTVYGYTF	TRBV6-5	TRBJ1-2	SLSTGT%YG_V		CD4_Tcm	26	1	shared
CASSLSTGTVYGYTF	TRBV6-5	TRBJ1-2	SLSTGT%YG_V		CD4_Tcm	26	1	shared
CASSLSTGTVYGYTF	TRBV6-5	TRBJ1-2	SLSTGT%YG_V		CD4_Tcm	26	1	shared
CASSLSTGTVYGYTF	TRBV6-5	TRBJ1-2	SLSTGT%YG_V		CD4_Tcm	26	1	shared
CASSLSTGTVYGYTF	TRBV6-5	TRBJ1-2	SLSTGT%YG_V		CD4_Tcm	26	1	shared
CASSLSTGTVYGYTF	TRBV6-5	TRBJ1-2	SLSTGT%YG_V		CD4_Tcm	26	1	shared
CASSLGPDTQYF	TRBV7-3	TRBJ2-3	SLG%DT_P		CD4_Tcm	21	2	shared
CASSLGPDTQYF	TRBV7-3	TRBJ2-3	SLG%DT_P		CD4_Tcm	21	2	shared
CASSLGPDTQYF	TRBV7-3	TRBJ2-3	SLG%DT_P		CD4_Tcm	21	2	shared
CASSLGPDTQYF	TRBV7-3	TRBJ2-3	SLG%DT_P		CD4_Tcm	21	2	shared
CASSLGPDTQYF	TRBV7-3	TRBJ2-3	SLG%DT_P		CD4_Treg	21	2	shared
CASSLGPDTQYF	TRBV7-3	TRBJ2-3	SLG%DT_P		CD4_Tcm	21	2	shared
CASSLGPDTQYF	TRBV7-3	TRBJ2-3	SLG%DT_P		CD4_Tcm	21	2	shared
CASSLGPDTQYF	TRBV7-3	TRBJ2-3	SLG%DT_P		CD4_Tcm	21	2	shared
CASSLGPDTQYF	TRBV7-3	TRBJ2-3	SLG%DT_P		CD4_Tcm	21	2	shared
CASSLGPDTQYF	TRBV7-3	TRBJ2-3	SLG%DT_P		CD4_Tnaive	21	2	shared
CASSLGPDTQYF	TRBV7-3	TRBJ2-3	SLG%DT_P		CD4_Tcm	21	2	shared
CASSLGPDTQYF	TRBV7-3	TRBJ2-3	SLG%DT_P		CD4_Tcm	21	2	shared
CASSLGPDTQYF	TRBV7-3	TRBJ2-3	SLG%DT_P		CD4_Tcm	21	2	shared
CASSLGPDTQYF	TRBV7-3	TRBJ2-3	SLG%DT_P		CD4_Tcm	21	2	shared
CASSLGPDTQYF	TRBV7-3	TRBJ2-3	SLG%DT_P		CD4_Tcm	21	2	shared
CASSLGPDTQYF	TRBV7-3	TRBJ2-3	SLG%DT_P		CD4_Tcm	21	2	shared
CASSLGPDTQYF	TRBV7-3	TRBJ2-3	SLG%DT_P		CD4_Tcm	21	2	shared
CASSLGPDTQYF	TRBV7-3	TRBJ2-3	SLG%DT_P		CD4_Tcm	21	2	shared
CASSLGPDTQYF	TRBV7-3	TRBJ2-3	SLG%DT_P		CD4_Tcm	21	2	shared
CASSLGPDTQYF	TRBV7-3	TRBJ2-3	SLG%DT_P		CD4_Tcm	21	2	shared
CASSLGPDTQYF	TRBV7-3	TRBJ2-3	SLG%DT_P		CD4_Tcm	21	2	shared
CASSLGPDTQYF	TRBV7-3	TRBJ2-3	S%GPDT_FL		CD4_Tnaive	21	3	shared
CASSLGPDTQYF	TRBV7-3	TRBJ2-3	S%GPDT_FL		CD4_Tcm	21	3	shared
CASSLGPDTQYF	TRBV7-3	TRBJ2-3	S%GPDT_FL		CD4_Tcm	21	3	shared
CASSLGPDTQYF	TRBV7-3	TRBJ2-3	S%GPDT_FL		CD4_Tcm	21	3	shared
CASSLGPDTQYF	TRBV7-3	TRBJ2-3	S%GPDT_FL		CD4_Tcm	21	3	shared
CASSLGPDTQYF	TRBV7-3	TRBJ2-3	S%GPDT_FL		CD4_Tcm	21	3	shared
CASSLGPDTQYF	TRBV7-3	TRBJ2-3	S%GPDT_FL		CD4_Tcm	21	3	shared
CASSLGPDTQYF	TRBV7-3	TRBJ2-3	S%GPDT_FL		CD4_Tcm	21	3	shared
CASSLGPDTQYF	TRBV7-3	TRBJ2-3	S%GPDT_FL		CD4_Tcm	21	3	shared
CASSLGPDTQYF	TRBV7-3	TRBJ2-3	S%GPDT_FL		CD4_Tcm	21	3	shared
CASSLGPDTQYF	TRBV7-3	TRBJ2-3	S%GPDT_FL		CD4_Tcm	21	3	shared
CASSLGPDTQYF	TRBV7-3	TRBJ2-3	S%GPDT_FL		CD4_Tcm	21	3	shared
CASSLGPDTQYF	TRBV7-3	TRBJ2-3	S%GPDT_FL		CD4_Tcm	21	3	shared
CASSLGPDTQYF	TRBV7-3	TRBJ2-3	S%GPDT_FL		CD4_Treg	21	3	shared
CASSLGPDTQYF	TRBV7-3	TRBJ2-3	S%GPDT_FL		CD4_Tcm	21	3	shared
CASSLGPDTQYF	TRBV7-3	TRBJ2-3	S%GPDT_FL		CD4_Tcm	21	3	shared
CASSLGPDTQYF	TRBV7-3	TRBJ2-3	S%GPDT_FL		CD4_Tcm	21	3	shared
CASSLGPDTQYF	TRBV7-3	TRBJ2-3	S%GPDT_FL		CD4_Tcm	21	3	shared
CASSLGPDTQYF	TRBV7-3	TRBJ2-3	S%GPDT_FL		CD4_Tcm	21	3	shared
CASSLGPDTQYF	TRBV7-3	TRBJ2-3	S%GPDT_FL		CD4_Tcm	21	3	shared
CASSLGPDTQYF	TRBV7-3	TRBJ2-3	S%GPDT_FL		CD4_Tcm	21	3	shared
CASSLVEGNTEAFF	TRBV7-9	TRBJ1-1	SLV%GNTE_E	expanded	CD4_Treg	21	4	not shared
CASSLVEGNTEAFF	TRBV7-9	TRBJ1-1	SLV%GNTE_E	expanded	CD4_Treg	21	4	not shared
CASSLVEGNTEAFF	TRBV7-9	TRBJ1-1	SLV%GNTE_E	expanded	CD4_Treg	21	4	not shared
CASSLVEGNTEAFF	TRBV7-9	TRBJ1-1	SLV%GNTE_E	expanded	CD4_Treg	21	4	not shared
CASSLVEGNTEAFF	TRBV7-9	TRBJ1-1	SLV%GNTE_E	expanded	CD4_Treg	21	4	not shared
CASSLVEGNTEAFF	TRBV7-9	TRBJ1-1	SLV%GNTE_E	expanded	CD4_Treg	21	4	not shared
CASSLVEGNTEAFF	TRBV7-9	TRBJ1-1	SLV%GNTE_E	expanded	CD4_Treg	21	4	not shared
CASSLVEGNTEAFF	TRBV7-9	TRBJ1-1	SLV%GNTE_E	expanded	CD4_Treg	21	4	not shared
CASSLVEGNTEAFF	TRBV7-9	TRBJ1-1	SLV%GNTE_E	expanded	CD4_Treg	21	4	not shared
CASSLVEGNTEAFF	TRBV7-9	TRBJ1-1	SLV%GNTE_E	expanded	CD4_Treg	21	4	not shared
CASSLVEGNTEAFF	TRBV7-9	TRBJ1-1	SLV%GNTE_E	expanded	CD4_Treg	21	4	not shared
CASSLVEGNTEAFF	TRBV7-9	TRBJ1-1	SLV%GNTE_E	expanded	CD4_Treg	21	4	not shared
CASSLVEGNTEAFF	TRBV7-9	TRBJ1-1	SLV%GNTE_E	expanded	CD4_Treg	21	4	not shared
CASSLVEGNTEAFF	TRBV7-9	TRBJ1-1	SLV%GNTE_E	expanded	CD4_Treg	21	4	not shared
CASSLVEGNTEAFF	TRBV7-9	TRBJ1-1	SLV%GNTE_E	expanded	CD4_Treg	21	4	not shared
CASSLVEGNTEAFF	TRBV7-9	TRBJ1-1	SLV%GNTE_E	expanded	CD4_Treg	21	4	not shared
CASSLVEGNTEAFF	TRBV7-9	TRBJ1-1	SLV%GNTE_E	expanded	CD4_Treg	21	4	not shared
CASSLVEGNTEAFF	TRBV7-9	TRBJ1-1	SLV%GNTE_E	expanded	CD4_Treg	21	4	not shared
CASSLVEGNTEAFF	TRBV7-9	TRBJ1-1	SLV%GNTE_E	expanded	CD4_Treg	21	4	not shared
CASSLVEGNTEAFF	TRBV7-9	TRBJ1-1	SLV%GNTE_E	expanded	CD4_Treg	21	4	not shared
CASSLVEGNTEAFF	TRBV7-9	TRBJ1-1	SLV%GNTE_E	expanded	CD4_Treg	21	4	not shared
CASSLGPDTQYF	TRBV7-3	TRBJ2-3	SL%PDT_G		CD4_Tcm	21	5	shared
CASSLGPDTQYF	TRBV7-3	TRBJ2-3	SL%PDT_G		CD4_Tcm	21	5	shared
CASSLGPDTQYF	TRBV7-3	TRBJ2-3	SL%PDT_G		CD4_Tcm	21	5	shared
CASSLGPDTQYF	TRBV7-3	TRBJ2-3	SL%PDT_G		CD4_Tcm	21	5	shared
CASSLGPDTQYF	TRBV7-3	TRBJ2-3	SL%PDT_G		CD4_Tcm	21	5	shared
CASSLGPDTQYF	TRBV7-3	TRBJ2-3	SL%PDT_G		CD4_Tcm	21	5	shared
CASSLGPDTQYF	TRBV7-3	TRBJ2-3	SL%PDT_G		CD4_Tcm	21	5	shared
CASSLGPDTQYF	TRBV7-3	TRBJ2-3	SL%PDT_G		CD4_Tcm	21	5	shared
CASSLGPDTQYF	TRBV7-3	TRBJ2-3	SL%PDT_G		CD4_Tcm	21	5	shared
CASSLGPDTQYF	TRBV7-3	TRBJ2-3	SL%PDT_G		CD4_Tcm	21	5	shared
CASSLGPDTQYF	TRBV7-3	TRBJ2-3	SL%PDT_G		CD4_Tcm	21	5	shared
CASSLGPDTQYF	TRBV7-3	TRBJ2-3	SL%PDT_G		CD4_Tcm	21	5	shared
CASSLGPDTQYF	TRBV7-3	TRBJ2-3	SL%PDT_G		CD4_Treg	21	5	shared
CASSLGPDTQYF	TRBV7-3	TRBJ2-3	SL%PDT_G		CD4_Tcm	21	5	shared
CASSLGPDTQYF	TRBV7-3	TRBJ2-3	SL%PDT_G		CD4_Tcm	21	5	shared
CASSLGPDTQYF	TRBV7-3	TRBJ2-3	SL%PDT_G		CD4_Tnaive	21	5	shared
CASSLGPDTQYF	TRBV7-3	TRBJ2-3	SL%PDT_G		CD4_Tcm	21	5	shared
CASSLGPDTQYF	TRBV7-3	TRBJ2-3	SL%PDT_G		CD4_Tcm	21	5	shared
CASSLGPDTQYF	TRBV7-3	TRBJ2-3	SL%PDT_G		CD4_Tcm	21	5	shared
CASSLGPDTQYF	TRBV7-3	TRBJ2-3	SL%PDT_G		CD4_Tcm	21	5	shared
CASSLGPDTQYF	TRBV7-3	TRBJ2-3	SL%PDT_G		CD4_Tcm	21	5	shared
CASSQLADTQYF	TRBV9	TRBJ2-3	SQ%ADT_L		CD4_Tem	10	6	not shared
CASSQLADTQYF	TRBV9	TRBJ2-3	SQ%ADT_L		CD4_Tem	10	6	not shared
CASSQLADTQYF	TRBV9	TRBJ2-3	SQ%ADT_L		CD4_Tem	10	6	not shared
CASSQLADTQYF	TRBV9	TRBJ2-3	SQ%ADT_L		CD4_Tem	10	6	not shared
CASSQLADTQYF	TRBV9	TRBJ2-3	SQ%ADT_L		CD4_Tem	10	6	not shared
CASSQLADTQYF	TRBV9	TRBJ2-3	SQ%ADT_L		CD4_Tem	10	6	not shared
CASSQLADTQYF	TRBV9	TRBJ2-3	SQ%ADT_L		CD4_Tcm	10	6	not shared
CASSQLADTQYF	TRBV9	TRBJ2-3	SQ%ADT_L		CD4_Tem	10	6	not shared
CASSQLADTQYF	TRBV9	TRBJ2-3	SQ%ADT_L		CD4_Tcm	10	6	not shared
CASSQLADTQYF	TRBV9	TRBJ2-3	SQ%ADT_L		CD4_Tem	10	6	not shared
CASSQLADTQYF	TRBV9	TRBJ2-3	S%LADT_EQ		CD4_Tcm	10	7	not shared
CASSQLADTQYF	TRBV9	TRBJ2-3	S%LADT_EQ		CD4_Tem	10	7	not shared
CASSQLADTQYF	TRBV9	TRBJ2-3	S%LADT_EQ		CD4_Tcm	10	7	not shared
CASSQLADTQYF	TRBV9	TRBJ2-3	S%LADT_EQ		CD4_Tem	10	7	not shared
CASSQLADTQYF	TRBV9	TRBJ2-3	S%LADT_EQ		CD4_Tem	10	7	not shared
CASSQLADTQYF	TRBV9	TRBJ2-3	S%LADT_EQ		CD4_Tem	10	7	not shared
CASSQLADTQYF	TRBV9	TRBJ2-3	S%LADT_EQ		CD4_Tem	10	7	not shared
CASSQLADTQYF	TRBV9	TRBJ2-3	S%LADT_EQ		CD4_Tem	10	7	not shared
CASSQLADTQYF	TRBV9	TRBJ2-3	S%LADT_EQ		CD4_Tem	10	7	not shared
CASSQLADTQYF	TRBV9	TRBJ2-3	S%LADT_EQ		CD4_Tem	10	7	not shared
CASSPRGLNTEAFF	TRBV18	TRBJ1-1	S%RGLNTE_P		CD4_Tcm	8	8	shared
CASSPRGLNTEAFF	TRBV18	TRBJ1-1	S%RGLNTE_P		CD4_Tcm	8	8	shared
CASSPRGLNTEAFF	TRBV18	TRBJ1-1	S%RGLNTE_P		CD4_Tcm	8	8	shared
CASSPRGLNTEAFF	TRBV18	TRBJ1-1	S%RGLNTE_P		CD4_Tcm	8	8	shared
CASSPRGLNTEAFF	TRBV18	TRBJ1-1	S%RGLNTE_P		CD4_Tcm	8	8	shared
CASSPRGLNTEAFF	TRBV18	TRBJ1-1	S%RGLNTE_P		CD4_Tcm	8	8	shared
CASSPRGLNTEAFF	TRBV18	TRBJ1-1	S%RGLNTE_P		CD4_Tcm	8	8	shared
CASSPRGLNTEAFF	TRBV18	TRBJ1-1	S%RGLNTE_P		CD4_Tcm	8	8	shared
CASSPRGLNTEAFF	TRBV18	TRBJ1-1	SPR%LNTE_AG		CD4_Tcm	8	9	shared
CASSPRGLNTEAFF	TRBV18	TRBJ1-1	SPR%LNTE_AG		CD4_Tcm	8	9	shared
CASSPRGLNTEAFF	TRBV18	TRBJ1-1	SPR%LNTE_AG		CD4_Tcm	8	9	shared
CASSPRGLNTEAFF	TRBV18	TRBJ1-1	SPR%LNTE_AG		CD4_Tcm	8	9	shared
CASSPRGLNTEAFF	TRBV18	TRBJ1-1	SPR%LNTE_AG		CD4_Tcm	8	9	shared
CASSPRGLNTEAFF	TRBV18	TRBJ1-1	SPR%LNTE_AG		CD4_Tcm	8	9	shared
CASSPRGLNTEAFF	TRBV18	TRBJ1-1	SPR%LNTE_AG		CD4_Tcm	8	9	shared
CASSPRGLNTEAFF	TRBV18	TRBJ1-1	SPR%LNTE_AG		CD4_Tcm	8	9	shared
CASSLGTSGRGEQFF	TRBV13	TRBJ2-1	SLGTSGR%E_GN		CD4_Tcm	7	10	shared
CASSLGTSGRGEQFF	TRBV13	TRBJ2-1	SLGTSGR%E_GN		CD4_Tcm	7	10	shared
CASSLGTSGRGEQFF	TRBV13	TRBJ2-1	SLGTSGR%E_GN		CD4_Tcm	7	10	shared
CASSLGTSGRGEQFF	TRBV13	TRBJ2-1	SLGTSGR%E_GN		CD4_Tcm	7	10	shared
CASSLGTSGRGEQFF	TRBV13	TRBJ2-1	SLGTSGR%E_GN		CD4_Tcm	7	10	shared
CASSLGTSGRGEQFF	TRBV13	TRBJ2-1	SLGTSGR%E_GN		CD4_Tcm	7	10	shared
CASSLGTSGRGEQFF	TRBV13	TRBJ2-1	SLGTSGR%E_GN		CD4_Tcm	7	10	shared
CASSLGTSGRGEQFF	TRBV13	TRBJ2-1	S%GTSGRGE_L		CD4_Tcm	7	11	shared
CASSLGTSGRGEQFF	TRBV13	TRBJ2-1	S%GTSGRGE_L		CD4_Tcm	7	11	shared
CASSLGTSGRGEQFF	TRBV13	TRBJ2-1	S%GTSGRGE_L		CD4_Tcm	7	11	shared
CASSLGTSGRGEQFF	TRBV13	TRBJ2-1	S%GTSGRGE_L		CD4_Tcm	7	11	shared
CASSLGTSGRGEQFF	TRBV13	TRBJ2-1	S%GTSGRGE_L		CD4_Tcm	7	11	shared
CASSLGTSGRGEQFF	TRBV13	TRBJ2-1	S%GTSGRGE_L		CD4_Tcm	7	11	shared
CASSLGTSGRGEQFF	TRBV13	TRBJ2-1	S%GTSGRGE_L		CD4_Tcm	7	11	shared
CASSLGGTANTEAFF	TRBV7-9	TRBJ1-1	SLGGT%NTE_AT		CD4_Tcm	6	12	not shared
CASSLGGTANTEAFF	TRBV7-9	TRBJ1-1	SLGGT%NTE_AT		CD4_Tcm	6	12	not shared
CASSLGGTANTEAFF	TRBV7-9	TRBJ1-1	SLGGT%NTE_AT		CD4_Tcm	6	12	not shared
CASSLGGTANTEAFF	TRBV7-9	TRBJ1-1	SLGGT%NTE_AT		CD4_Tcm	6	12	not shared
CASSLGGTANTEAFF	TRBV7-9	TRBJ1-1	SLGGT%NTE_AT		CD4_Tcm	6	12	not shared
CASSLGGTANTEAFF	TRBV7-9	TRBJ1-1	SLGGT%NTE_AT		CD4_Tem	6	12	not shared
CSAPRTSYNEQFF	TRBV20-1	TRBJ2-1	PR%SYNE_T		CD4_Tem	6	13	shared
CSAPRTSYNEQFF	TRBV20-1	TRBJ2-1	PR%SYNE_T		CD4_Tem	6	13	shared
CSAPRTSYNEQFF	TRBV20-1	TRBJ2-1	PR%SYNE_T		CD4_Tem	6	13	shared
CSAPRTSYNEQFF	TRBV20-1	TRBJ2-1	PR%SYNE_T		CD4_Tcm	6	13	shared
CSAPRTSYNEQFF	TRBV20-1	TRBJ2-1	PR%SYNE_T		CD4_Tcm	6	13	shared
CSAPRTSYNEQFF	TRBV20-1	TRBJ2-1	PR%SYNE_T		CD4_Tem	6	13	shared
CASSHVGPYEQYF	TRBV7-2	TRBJ2-7	SH%GPYE_TV	expanded	CD4_Treg	6	14	not shared
CASSHVGPYEQYF	TRBV7-2	TRBJ2-7	SH%GPYE_TV	expanded	CD4_Treg	6	14	not shared
CASSHVGPYEQYF	TRBV7-2	TRBJ2-7	SH%GPYE_TV	expanded	CD4_Treg	6	14	not shared
CASSHVGPYEQYF	TRBV7-2	TRBJ2-7	SH%GPYE_TV	expanded	CD4_Treg	6	14	not shared
CASSHVGPYEQYF	TRBV7-2	TRBJ2-7	SH%GPYE_TV	expanded	CD4_Treg	6	14	not shared
CASSHVGPYEQYF	TRBV7-2	TRBJ2-7	SH%GPYE_TV	expanded	CD4_Treg	6	14	not shared
CASSSGVYEQYF	TRBV11-2	TRBJ2-7	S%GVYE_S		CD4_Tcm	5	15	shared
CASSSGVYEQFF	TRBV11-2	TRBJ2-1	S%GVYE_S		CD4_Tcm	5	15	shared
CASSSGVYEQFF	TRBV11-2	TRBJ2-1	S%GVYE_S		CD4_Tem	5	15	shared
CASSSGVYEQFF	TRBV11-2	TRBJ2-1	S%GVYE_S		CD4_Tcm	5	15	shared
CASSSGVYEQFF	TRBV11-2	TRBJ2-1	S%GVYE_S		CD4_Tcm	5	15	shared
CASSSGVYEQFF	TRBV11-2	TRBJ2-1	SSGVY%_E		CD4_Tcm	5	16	shared
CASSSGVYEQYF	TRBV11-2	TRBJ2-7	SSGVY%_E		CD4_Tcm	5	16	shared
CASSSGVYEQFF	TRBV11-2	TRBJ2-1	SSGVY%_E		CD4_Tem	5	16	shared
CASSSGVYEQFF	TRBV11-2	TRBJ2-1	SSGVY%_E		CD4_Tcm	5	16	shared
CASSSGVYEQFF	TRBV11-2	TRBJ2-1	SSGVY%_E		CD4_Tcm	5	16	shared
CASSSGVYEQFF	TRBV11-2	TRBJ2-1	SSGV%E_Y		CD4_Tem	5	17	shared
CASSSGVYEQFF	TRBV11-2	TRBJ2-1	SSGV%E_Y		CD4_Tcm	5	17	shared
CASSSGVYEQFF	TRBV11-2	TRBJ2-1	SSGV%E_Y		CD4_Tcm	5	17	shared
CASSSGVYEQYF	TRBV11-2	TRBJ2-7	SSGV%E_Y		CD4_Tcm	5	17	shared
CASSSGVYEQFF	TRBV11-2	TRBJ2-1	SSGV%E_Y		CD4_Tcm	5	17	shared
CASSLGTSDEQYF	TRBV13	TRBJ2-7	SLGTS%E_D		CD4_Tnaive	5	18	shared
CASSLGTSDEQYF	TRBV13	TRBJ2-7	SLGTS%E_D		CD4_Tcm	5	18	shared
CASSLGTSDEQYF	TRBV13	TRBJ2-7	SLGTS%E_D		CD4_Tcm	5	18	shared
CASSLGTSDEQYF	TRBV13	TRBJ2-7	SLGTS%E_D		CD4_Tcm	5	18	shared
CASSLGTSDEQYF	TRBV13	TRBJ2-7	SLGTS%E_D		CD4_Tcm	5	18	shared
CASSSGVYEQFF	TRBV11-2	TRBJ2-1	SSG%YE_V		CD4_Tcm	5	19	shared
CASSSGVYEQFF	TRBV11-2	TRBJ2-1	SSG%YE_V		CD4_Tem	5	19	shared
CASSSGVYEQYF	TRBV11-2	TRBJ2-7	SSG%YE_V		CD4_Tcm	5	19	shared
CASSSGVYEQFF	TRBV11-2	TRBJ2-1	SSG%YE_V		CD4_Tcm	5	19	shared
CASSSGVYEQFF	TRBV11-2	TRBJ2-1	SSG%YE_V		CD4_Tcm	5	19	shared
CASSVAYRNTEAFF	TRBV9	TRBJ1-1	VAYR_5-5		CD4_Tcm	5	20	not shared
CASSVAYRNTEAFF	TRBV9	TRBJ1-1	VAYR_5-5		CD4_Tcm	5	20	not shared
CASSVAYRNTEAFF	TRBV9	TRBJ1-1	VAYR_5-5		CD4_Tnaive	5	20	not shared
CASSVAYRNTEAFF	TRBV9	TRBJ1-1	VAYR_5-5		CD4_Tcm	5	20	not shared
CASSVAYRNTEAFF	TRBV9	TRBJ1-1	VAYR_5-5		CD4_Tem	5	20	not shared
CASSLGTSDEQYF	TRBV13	TRBJ2-7	SLGT%DE_ES		CD4_Tcm	5	21	shared
CASSLGTSDEQYF	TRBV13	TRBJ2-7	SLGT%DE_ES		CD4_Tcm	5	21	shared
CASSLGTSDEQYF	TRBV13	TRBJ2-7	SLGT%DE_ES		CD4_Tnaive	5	21	shared
CASSLGTSDEQYF	TRBV13	TRBJ2-7	SLGT%DE_ES		CD4_Tcm	5	21	shared
CASSLGTSDEQYF	TRBV13	TRBJ2-7	SLGT%DE_ES		CD4_Tcm	5	21	shared
CASSSGVYEQFF	TRBV11-2	TRBJ2-1	%SGVYE_S		CD4_Tem	5	22	shared
CASSSGVYEQFF	TRBV11-2	TRBJ2-1	%SGVYE_S		CD4_Tcm	5	22	shared
CASSSGVYEQFF	TRBV11-2	TRBJ2-1	%SGVYE_S		CD4_Tcm	5	22	shared
CASSSGVYEQYF	TRBV11-2	TRBJ2-7	%SGVYE_S		CD4_Tcm	5	22	shared
CASSSGVYEQFF	TRBV11-2	TRBJ2-1	%SGVYE_S		CD4_Tcm	5	22	shared
CASSSRNYGYTF	TRBV9	TRBJ1-2	SSR%YG_N		CD4_Tcm	5	23	not shared
CASSSRNYGYTF	TRBV9	TRBJ1-2	SSR%YG_N		CD4_Tnaive	5	23	not shared
CASSSRNYGYTF	TRBV9	TRBJ1-2	SSR%YG_N		CD4_Tcm	5	23	not shared
CASSSRNYGYTF	TRBV9	TRBJ1-2	SSR%YG_N		CD4_Tcm	5	23	not shared
CASSSRNYGYTF	TRBV9	TRBJ1-2	SSR%YG_N		CD4_Tnaive	5	23	not shared
CASSSGVYEQYF	TRBV11-2	TRBJ2-7	SS%VYE_G		CD4_Tcm	5	24	shared
CASSSGVYEQFF	TRBV11-2	TRBJ2-1	SS%VYE_G		CD4_Tcm	5	24	shared
CASSSGVYEQFF	TRBV11-2	TRBJ2-1	SS%VYE_G		CD4_Tcm	5	24	shared
CASSSGVYEQFF	TRBV11-2	TRBJ2-1	SS%VYE_G		CD4_Tem	5	24	shared
CASSSGVYEQFF	TRBV11-2	TRBJ2-1	SS%VYE_G		CD4_Tcm	5	24	shared
CASSVAYRNTEAFF	TRBV9	TRBJ1-1	SVAYR%TE_GN		CD4_Tcm	5	25	not shared
CASSVAYRNTEAFF	TRBV9	TRBJ1-1	SVAYR%TE_GN		CD4_Tnaive	5	25	not shared
CASSVAYRNTEAFF	TRBV9	TRBJ1-1	SVAYR%TE_GN		CD4_Tcm	5	25	not shared
CASSVAYRNTEAFF	TRBV9	TRBJ1-1	SVAYR%TE_GN		CD4_Tem	5	25	not shared
CASSVAYRNTEAFF	TRBV9	TRBJ1-1	SVAYR%TE_GN		CD4_Tcm	5	25	not shared
CASSSRNYGYTF	TRBV9	TRBJ1-2	SS%NYG_EQR		CD4_Tcm	5	26	not shared
CASSSRNYGYTF	TRBV9	TRBJ1-2	SS%NYG_EQR		CD4_Tcm	5	26	not shared
CASSSRNYGYTF	TRBV9	TRBJ1-2	SS%NYG_EQR		CD4_Tnaive	5	26	not shared
CASSSRNYGYTF	TRBV9	TRBJ1-2	SS%NYG_EQR		CD4_Tnaive	5	26	not shared
CASSSRNYGYTF	TRBV9	TRBJ1-2	SS%NYG_EQR		CD4_Tcm	5	26	not shared
CASSLGNLNTEAFF	TRBV5-8	TRBJ1-1	S%GNLNTE_LV		CD4_Tcm	4	27	not shared
CASSLGNLNTEAFF	TRBV5-8	TRBJ1-1	S%GNLNTE_LV		CD4_Tcm	4	27	not shared
CASSLGNLNTEAFF	TRBV5-8	TRBJ1-1	S%GNLNTE_LV		CD4_Tcm	4	27	not shared
CASSLGNLNTEAFF	TRBV5-8	TRBJ1-1	S%GNLNTE_LV		CD4_Tcm	4	27	not shared
CASSRQGSYNEQFF	TRBV6-2	TRBJ2-1	SR%GSYNE_Q		CD4_Treg	4	28	not shared
CASSRQGSYNEQFF	TRBV6-2	TRBJ2-1	SR%GSYNE_Q		CD4_Tem	4	28	not shared
CASSRQGSYNEQFF	TRBV6-2	TRBJ2-1	SR%GSYNE_Q		CD4_Tcm	4	28	not shared
CASSRQGSYNEQFF	TRBV6-2	TRBJ2-1	SR%GSYNE_Q		CD4_Tcm	4	28	not shared
CASSPEGGPYEQFF	TRBV4-1	TRBJ2-1	SP%GGPYE_E		CD4_Tem	4	29	shared
CASSPEGGPYEQFF	TRBV4-1	TRBJ2-1	SP%GGPYE_E		CD4_Tcm	4	29	shared
CASSPEGGPYEQFF	TRBV4-1	TRBJ2-1	SP%GGPYE_E		CD4_Tcm	4	29	shared
CASSPEGGPYEQFF	TRBV4-1	TRBJ2-1	SP%GGPYE_E		CD4_Tcm	4	29	shared
CASSLGNLNTEAFF	TRBV5-8	TRBJ1-1	SLG%LNTE_GNR		CD4_Tcm	4	30	not shared
CASSLGNLNTEAFF	TRBV5-8	TRBJ1-1	SLG%LNTE_GNR		CD4_Tcm	4	30	not shared
CASSLGNLNTEAFF	TRBV5-8	TRBJ1-1	SLG%LNTE_GNR		CD4_Tcm	4	30	not shared
CASSLGNLNTEAFF	TRBV5-8	TRBJ1-1	SLG%LNTE_GNR		CD4_Tcm	4	30	not shared
CASSEYREQYF	TRBV25-1	TRBJ2-7	SEY%E_NR		CD4_Tcm	4	31	shared
CASSEYREQYF	TRBV25-1	TRBJ2-7	SEY%E_NR		CD4_Tcm	4	31	shared
CASSEYREQYF	TRBV25-1	TRBJ2-7	SEY%E_NR		CD4_Tem	4	31	shared
CASSEYREQYF	TRBV25-1	TRBJ2-7	SEY%E_NR		CD4_Tem	4	31	shared
CASSLGNLNTEAFF	TRBV5-8	TRBJ1-1	SL%NLNTE_GS		CD4_Tcm	4	32	not shared
CASSLGNLNTEAFF	TRBV5-8	TRBJ1-1	SL%NLNTE_GS		CD4_Tcm	4	32	not shared
CASSLGNLNTEAFF	TRBV5-8	TRBJ1-1	SL%NLNTE_GS		CD4_Tcm	4	32	not shared
CASSLGNLNTEAFF	TRBV5-8	TRBJ1-1	SL%NLNTE_GS		CD4_Tcm	4	32	not shared
CASSLTSGGAVETQYF	TRBV9	TRBJ2-5	SLTSGGA%ET_V		CD4_Tcm	4	33	not shared
CASSLTSGGAVETQYF	TRBV9	TRBJ2-5	SLTSGGA%ET_V		CD4_Tcm	4	33	not shared
CASSLTSGGAVETQYF	TRBV9	TRBJ2-5	SLTSGGA%ET_V		CD4_Tcm	4	33	not shared
CASSLTSGGAVETQYF	TRBV9	TRBJ2-5	SLTSGGA%ET_V		CD4_Tem	4	33	not shared
CASSSYSNQPQHF	TRBV6-6	TRBJ1-5	SSY%NQP_S		CD4_Tcm	3	34	not shared
CASSSYSNQPQHF	TRBV6-6	TRBJ1-5	SSY%NQP_S		CD4_Tcm	3	34	not shared
CASSSYSNQPQHF	TRBV6-6	TRBJ1-5	SSY%NQP_S		CD4_Tcm	3	34	not shared
CASSMGSYEQYF	TRBV6-5	TRBJ2-7	S%GSYE_M		CD4_Tcm	3	35	not shared
CASSMGSYEQYF	TRBV6-5	TRBJ2-7	S%GSYE_M		CD4_Tcm	3	35	not shared
CASSMGSYEQYF	TRBV6-5	TRBJ2-7	S%GSYE_M		CD4_Tcm	3	35	not shared
CASSSYSNQPQHF	TRBV6-6	TRBJ1-5	SSYS%QP_N		CD4_Tcm	3	36	not shared
CASSSYSNQPQHF	TRBV6-6	TRBJ1-5	SSYS%QP_N		CD4_Tcm	3	36	not shared
CASSSYSNQPQHF	TRBV6-6	TRBJ1-5	SSYS%QP_N		CD4_Tcm	3	36	not shared
CASSPGTTYEQYF	TRBV5-6	TRBJ2-7	SP%TTYE_G		CD4_Tcm	3	37	not shared
CASSPGTTYEQYF	TRBV5-6	TRBJ2-7	SP%TTYE_G		CD4_Tcm	3	37	not shared
CASSPGTTYEQYF	TRBV5-6	TRBJ2-7	SP%TTYE_G		CD4_Tcm	3	37	not shared
CASSSYSNQPQHF	TRBV6-6	TRBJ1-5	S%YSNQP_GS		CD4_Tcm	3	38	not shared
CASSSYSNQPQHF	TRBV6-6	TRBJ1-5	S%YSNQP_GS		CD4_Tcm	3	38	not shared
CASSSYSNQPQHF	TRBV6-6	TRBJ1-5	S%YSNQP_GS		CD4_Tcm	3	38	not shared
CASSSYSNQPQHF	TRBV6-6	TRBJ1-5	%SYSNQP_S		CD4_Tcm	3	39	not shared
CASSSYSNQPQHF	TRBV6-6	TRBJ1-5	%SYSNQP_S		CD4_Tcm	3	39	not shared
CASSSYSNQPQHF	TRBV6-6	TRBJ1-5	%SYSNQP_S		CD4_Tcm	3	39	not shared
CASSPGTTYEQYF	TRBV5-6	TRBJ2-7	SPG%TYE_T		CD4_Tcm	3	40	not shared
CASSPGTTYEQYF	TRBV5-6	TRBJ2-7	SPG%TYE_T		CD4_Tcm	3	40	not shared
CASSPGTTYEQYF	TRBV5-6	TRBJ2-7	SPG%TYE_T		CD4_Tcm	3	40	not shared
CASSSYSNQPQHF	TRBV6-6	TRBJ1-5	SS%SNQP_Y		CD4_Tcm	3	41	not shared
CASSSYSNQPQHF	TRBV6-6	TRBJ1-5	SS%SNQP_Y		CD4_Tcm	3	41	not shared
CASSSYSNQPQHF	TRBV6-6	TRBJ1-5	SS%SNQP_Y		CD4_Tcm	3	41	not shared
CASRGDTDTQYF	TRBV19	TRBJ2-3	R%DTDT_G		CD4_Tcm	3	42	not shared
CASRGDTDTQYF	TRBV19	TRBJ2-3	R%DTDT_G		CD4_Tcm	3	42	not shared
CASRGDTDTQYF	TRBV19	TRBJ2-3	R%DTDT_G		CD4_Tcm	3	42	not shared
CASSSGVNQPQHF	TRBV25-1	TRBJ1-5	SSG%NQP_V		CD4_Tem	3	43	not shared
CASSSGVNQPQHF	TRBV25-1	TRBJ1-5	SSG%NQP_V		CD4_Tcm	3	43	not shared
CASSSGVNQPQHF	TRBV25-1	TRBJ1-5	SSG%NQP_V		CD4_Tcm	3	43	not shared
CASRGDTDTQYF	TRBV19	TRBJ2-3	RG%TDT_D		CD4_Tcm	3	44	not shared
CASRGDTDTQYF	TRBV19	TRBJ2-3	RG%TDT_D		CD4_Tcm	3	44	not shared
CASRGDTDTQYF	TRBV19	TRBJ2-3	RG%TDT_D		CD4_Tcm	3	44	not shared
CASSSGVNQPQHF	TRBV25-1	TRBJ1-5	S%GVNQP_QS		CD4_Tem	3	45	not shared
CASSSGVNQPQHF	TRBV25-1	TRBJ1-5	S%GVNQP_QS		CD4_Tcm	3	45	not shared
CASSSGVNQPQHF	TRBV25-1	TRBJ1-5	S%GVNQP_QS		CD4_Tcm	3	45	not shared
CASSLKPEYEQYF	TRBV5-1	TRBJ2-7	SLKP%YE_DE		CD4_Tcm	3	46	not shared
CASSLKPEYEQYF	TRBV5-1	TRBJ2-7	SLKP%YE_DE		CD4_Tcm	3	46	not shared
CASSLKPEYEQYF	TRBV5-1	TRBJ2-7	SLKP%YE_DE		CD4_Tcm	3	46	not shared
CASSHSYEQYF	TRBV5-6	TRBJ2-7	S%SYE_DGHNQS		CD4_Tcm	3	47	not shared
CASSHSYEQYF	TRBV5-6	TRBJ2-7	S%SYE_DGHNQS	expanded	CD4_Treg	3	47	not shared
CASSHSYEQYF	TRBV5-6	TRBJ2-7	S%SYE_DGHNQS	expanded	CD4_Treg	3	47	not shared
CASSSYSNQPQHF	TRBV6-6	TRBJ1-5	SSYSN%P_Q		CD4_Tcm	3	48	not shared
CASSSYSNQPQHF	TRBV6-6	TRBJ1-5	SSYSN%P_Q		CD4_Tcm	3	48	not shared
CASSSYSNQPQHF	TRBV6-6	TRBJ1-5	SSYSN%P_Q		CD4_Tcm	3	48	not shared
CASSSYSNQPQHF	TRBV6-6	TRBJ1-5	SSYSNQ%_P		CD4_Tcm	3	49	not shared
CASSSYSNQPQHF	TRBV6-6	TRBJ1-5	SSYSNQ%_P		CD4_Tcm	3	49	not shared
CASSSYSNQPQHF	TRBV6-6	TRBJ1-5	SSYSNQ%_P		CD4_Tcm	3	49	not shared
CASSLTGSNEKLFF	TRBV11-2	TRBJ1-4	S%TGSNEK_L		CD4_Tcm	2	50	not shared
CASSLTGSNEKLFF	TRBV11-2	TRBJ1-4	S%TGSNEK_L		CD4_Tcm	2	50	not shared
CASRSPGYEQYF	TRBV12-3	TRBJ2-7	RSP%YE_GS		CD4_Tcm	2	51	not shared
CASRSPGYEQYF	TRBV12-3	TRBJ2-7	RSP%YE_GS		CD4_Tnaive	2	51	not shared
CASSLGQGSYEQYF	TRBV5-5	TRBJ2-7	SLGQ%SYE_AEGS		CD4_Tcm	2	52	not shared
CASSLGQGSYEQYF	TRBV5-5	TRBJ2-7	SLGQ%SYE_AEGS		CD4_Treg	2	52	not shared
CASSLGQGSYEQYF	TRBV5-5	TRBJ2-7	SLG%GSYE_QS		CD4_Tcm	2	53	not shared
CASSLGQGSYEQYF	TRBV5-5	TRBJ2-7	SLG%GSYE_QS		CD4_Treg	2	53	not shared
CASSLGQGSYEQYF	TRBV5-5	TRBJ2-7	SL%QGSYE_AG		CD4_Treg	2	54	not shared
CASSLGQGSYEQYF	TRBV5-5	TRBJ2-7	SL%QGSYE_AG		CD4_Tcm	2	54	not shared
CASSLGQGSYEQYF	TRBV5-5	TRBJ2-7	S%GQGSYE_L		CD4_Tcm	2	55	not shared
CASSLGQGSYEQYF	TRBV5-5	TRBJ2-7	S%GQGSYE_L		CD4_Treg	2	55	not shared
CASSLGTAEQFF	TRBV9	TRBJ2-1	SLGT%E_A		CD4_Tcm	2	56	not shared
CASSLGTAEQFF	TRBV9	TRBJ2-1	SLGT%E_A		CD4_Tcm	2	56	not shared
CASSLGTAEQFF	TRBV9	TRBJ2-1	SLG%AE_T		CD4_Tcm	2	57	not shared
CASSLGTAEQFF	TRBV9	TRBJ2-1	SLG%AE_T		CD4_Tcm	2	57	not shared
CASTGGNEQFF	TRBV6-1	TRBJ2-1	T%GNE_G		CD4_Tcm	2	58	not shared
CASTGGNEQFF	TRBV6-1	TRBJ2-1	T%GNE_G		CD4_Tcm	2	58	not shared
CASSRVPNEKLFF	TRBV7-6	TRBJ1-4	SR%PNEK_LV		CD4_Tem	2	59	not shared
CASSRVPNEKLFF	TRBV7-6	TRBJ1-4	SR%PNEK_LV		CD4_Tem	2	59	not shared
CASRSPGYEQYF	TRBV12-3	TRBJ2-7	%SPGYE_R		CD4_Tnaive	2	60	not shared
CASRSPGYEQYF	TRBV12-3	TRBJ2-7	%SPGYE_R		CD4_Tcm	2	60	not shared
CASSLGGGYGYTF	TRBV7-8	TRBJ1-2	SLGG%YG_GNS		CD4_Tem	2	61	not shared
CASSLGGGYGYTF	TRBV7-8	TRBJ1-2	SLGG%YG_GNS		CD4_Tem	2	61	not shared
CASSLAGGSYEQYF	TRBV12-4	TRBJ2-7	SL%GGSYE_AT		CD4_Tcm	2	62	not shared
CASSLAGGSYEQYF	TRBV12-4	TRBJ2-7	SL%GGSYE_AT	nonexpanded	CD4_Treg	2	62	not shared
CASSLGQGSYEQYF	TRBV5-5	TRBJ2-7	SLGQG%YE_DGS		CD4_Tcm	2	63	not shared
CASSLGQGSYEQYF	TRBV5-5	TRBJ2-7	SLGQG%YE_DGS		CD4_Treg	2	63	not shared
CASSLGGGYGYTF	TRBV7-8	TRBJ1-2	S%GGGYG_FL		CD4_Tem	2	64	not shared
CASSLGGGYGYTF	TRBV7-8	TRBJ1-2	S%GGGYG_FL		CD4_Tem	2	64	not shared
CASNLDLTGELFF	TRBV12-4	TRBJ2-2	%LDLTGE_NS		CD4_Tcm	2	65	not shared
CASNLDLTGELFF	TRBV12-4	TRBJ2-2	%LDLTGE_NS		CD4_Tcm	2	65	not shared
CASSYDSYGYTF	TRBV6-5	TRBJ1-2	S%DSYG_FIY	expanded	CD4_Treg	2	66	not shared
CASSYDSYGYTF	TRBV6-5	TRBJ1-2	S%DSYG_FIY	expanded	CD4_Treg	2	66	not shared
CASSLAGGSYEQYF	TRBV12-4	TRBJ2-7	SLA%GSYE_G	nonexpanded	CD4_Treg	2	67	not shared
CASSLAGGSYEQYF	TRBV12-4	TRBJ2-7	SLA%GSYE_G		CD4_Tcm	2	67	not shared
CASSLAGGSYEQYF	TRBV12-4	TRBJ2-7	S%AGGSYE_IL	nonexpanded	CD4_Treg	2	68	not shared
CASSLAGGSYEQYF	TRBV12-4	TRBJ2-7	S%AGGSYE_IL		CD4_Tcm	2	68	not shared
CASSSDYYEQYF	TRBV7-9	TRBJ2-7	S%DYYE_S		CD4_Tcm	2	69	not shared
CASSSDYYEQYF	TRBV7-9	TRBJ2-7	S%DYYE_S		CD4_Tcm	2	69	not shared
CASSLGGGYGYTF	TRBV7-8	TRBJ1-2	SL%GGYG_EGN		CD4_Tem	2	70	not shared
CASSLGGGYGYTF	TRBV7-8	TRBJ1-2	SL%GGYG_EGN		CD4_Tem	2	70	not shared
CASSQEYGSYEQYF	TRBV3-1	TRBJ2-7	SQ%YGSYE_DE		CD4_Tcm	2	71	not shared
CASSQEYGSYEQYF	TRBV3-1	TRBJ2-7	SQ%YGSYE_DE		CD4_Tcm	2	71	not shared
CASSQGDSSYEQYF	TRBV4-1	TRBJ2-7	S%GDSSYE_QS		CD4_Tcm	2	72	not shared
CASSQGDSSYEQYF	TRBV4-1	TRBJ2-7	S%GDSSYE_QS		CD4_Tcm	2	72	not shared
CASSPTGAGELFF	TRBV11-2	TRBJ2-2	S%TGAGE_P	expanded	CD4_Treg	2	73	not shared
CASSPTGAGELFF	TRBV11-2	TRBJ2-2	S%TGAGE_P	expanded	CD4_Treg	2	73	not shared
CASSFPGAEAFF	TRBV27	TRBJ1-1	S%PGAE_FY		CD4_Tcm	2	74	not shared
CASSFPGAEAFF	TRBV27	TRBJ1-1	S%PGAE_FY		CD4_Tcm	2	74	not shared
CASSFGTGYEQYF	TRBV11-1	TRBJ2-7	SF%TGYE_G		CD4_Tnaive	2	75	not shared
CASSFGTGYEQYF	TRBV11-1	TRBJ2-7	SF%TGYE_G		CD4_Tem	2	75	not shared
CASSLSRGMNTEAFF	TRBV6-5	TRBJ1-1	S%SRGMNTE_L		CD4_Tcm	2	76	not shared
CASSLSRGMNTEAFF	TRBV6-5	TRBJ1-1	S%SRGMNTE_L		CD4_Tcm	2	76	not shared
CASSRFSSYNEQFF	TRBV2	TRBJ2-1	S%FSSYNE_R		CD4_Tem	2	77	not shared
CASSRFSSYNEQFF	TRBV2	TRBJ2-1	S%FSSYNE_R		CD4_Tcm	2	77	not shared
CATSRTGSTGELFF	TRBV24-1	TRBJ2-2	SRTG%TGE_NS		CD4_Tnaive	2	78	not shared
CATSRTGSTGELFF	TRBV24-1	TRBJ2-2	SRTG%TGE_NS		CD4_Tcm	2	78	not shared
CATSRTGSTGELFF	TRBV24-1	TRBJ2-2	SR%GSTGE_T		CD4_Tcm	2	79	not shared
CATSRTGSTGELFF	TRBV24-1	TRBJ2-2	SR%GSTGE_T		CD4_Tnaive	2	79	not shared
CASSLEGNQPQHF	TRBV7-2	TRBJ1-5	SL%GNQP_E		CD4_Tcm	2	80	not shared
CASSLEGNQPQHF	TRBV7-2	TRBJ1-5	SL%GNQP_E		CD4_Tcm	2	80	not shared
CASSLEGNQPQHF	TRBV7-2	TRBJ1-5	S%EGNQP_L		CD4_Tcm	2	81	not shared
CASSLEGNQPQHF	TRBV7-2	TRBJ1-5	S%EGNQP_L		CD4_Tcm	2	81	not shared
CSVDRGEQFF	TRBV29-1	TRBJ2-1	%RGE_DS		CD4_Tnaive	2	82	not shared
CSVDRGEQFF	TRBV29-1	TRBJ2-1	%RGE_DS		CD4_Tnaive	2	82	not shared
CASSPSGTANTGELFF	TRBV18	TRBJ2-2	SP%GTANTGE_S		CD4_Tem	2	83	not shared
CASSPSGTANTGELFF	TRBV18	TRBJ2-2	SP%GTANTGE_S		CD4_Tem	2	83	not shared
CASSIDRGSGANVLTF	TRBV19	TRBJ2-6	SI%RGSGANV_D	expanded	CD4_Treg	2	84	not shared
CASSIDRGSGANVLTF	TRBV19	TRBJ2-6	SI%RGSGANV_D	expanded	CD4_Treg	2	84	not shared
CASSLRQGTDTQYF	TRBV5-1	TRBJ2-3	S%RQGTDT_L		CD4_Tcm	2	85	not shared
CASSLRQGTDTQYF	TRBV5-1	TRBJ2-3	S%RQGTDT_L		CD4_Tcm	2	85	not shared
CASSRFSSYNEQFF	TRBV2	TRBJ2-1	SR%SSYNE_FY		CD4_Tem	2	86	not shared
CASSRFSSYNEQFF	TRBV2	TRBJ2-1	SR%SSYNE_FY		CD4_Tcm	2	86	not shared
CATRPTGSSYNEQFF	TRBV24-1	TRBJ2-1	R%TGSSYNE_P		CD4_Tem	2	87	not shared
CATRPTGSSYNEQFF	TRBV24-1	TRBJ2-1	R%TGSSYNE_P		CD4_Tem	2	87	not shared
CSARAQGDSYNEQFF	TRBV20-1	TRBJ2-1	%AQGDSYNE_R		CD4_Tcm	2	88	not shared
CSARAQGDSYNEQFF	TRBV20-1	TRBJ2-1	%AQGDSYNE_R		CD4_Tcm	2	88	not shared
CASSFGGSGEQYF	TRBV7-2	TRBJ2-7	S%GGSGE_F		CD4_Tcm	2	89	not shared
CASSFGGSGEQYF	TRBV7-2	TRBJ2-7	S%GGSGE_F		CD4_Tem	2	89	not shared
CASSLGGGYGYTF	TRBV7-8	TRBJ1-2	SLGGGY%_G		CD4_Tem	2	90	not shared
CASSLGGGYGYTF	TRBV7-8	TRBJ1-2	SLGGGY%_G		CD4_Tem	2	90	not shared
CASSDESNQPQHF	TRBV2	TRBJ1-5	SD%SNQP_E		CD4_Tcm	2	91	not shared
CASSDESNQPQHF	TRBV2	TRBJ1-5	SD%SNQP_E		CD4_Tcm	2	91	not shared
CASSLTGSNEKLFF	TRBV11-2	TRBJ1-4	SLTG%NEK_GS		CD4_Tcm	2	92	not shared
CASSLTGSNEKLFF	TRBV11-2	TRBJ1-4	SLTG%NEK_GS		CD4_Tcm	2	92	not shared
CASSPSRMGIANEQFF	TRBV9	TRBJ2-1	RMGI_6-7		CD4_Treg	2	93	not shared
CASSPSRMGIANEQFF	TRBV9	TRBJ2-1	RMGI_6-7		CD4_Tcm	2	93	not shared
CASSLGGNEQFF	TRBV27	TRBJ2-1	SL%GNE_AG		CD4_Tcm	2	94	not shared
CASSLGGNEQFF	TRBV27	TRBJ2-1	SL%GNE_AG		CD4_Tcm	2	94	not shared
CASSLGGNEQFF	TRBV27	TRBJ2-1	S%GGNE_LV		CD4_Tcm	2	95	not shared
CASSLGGNEQFF	TRBV27	TRBJ2-1	S%GGNE_LV		CD4_Tcm	2	95	not shared
CASSADQRNTEAFF	TRBV6-6	TRBJ1-1	SADQ_4-6		CD4_Tcm	2	96	not shared
CASSADQRNTEAFF	TRBV6-6	TRBJ1-1	SADQ_4-6		CD4_Tnaive	2	96	not shared
CASSPGGPRETQYF	TRBV4-1	TRBJ2-5	S%GGPRET_P		CD4_Tnaive	2	97	not shared
CASSPGGPRETQYF	TRBV4-1	TRBJ2-5	S%GGPRET_P		CD4_Tem	2	97	not shared
CASSYGNEQFF	TRBV12-4	TRBJ2-1	SYG%E_AGN		CD4_Tcm	2	98	not shared
CASSYGNEQFF	TRBV12-4	TRBJ2-1	SYG%E_AGN		CD4_Tcm	2	98	not shared
CASSYGNEQFF	TRBV12-4	TRBJ2-1	S%GNE_Y		CD4_Tcm	2	99	not shared
CASSYGNEQFF	TRBV12-4	TRBJ2-1	S%GNE_Y		CD4_Tcm	2	99	not shared
CASSLGGGLTGELFF	TRBV4-3	TRBJ2-2	SLGGG%TGE_L		CD4_Tnaive	2	100	not shared
CASSLGGGLTGELFF	TRBV4-3	TRBJ2-2	SLGGG%TGE_L		CD4_Tcm	2	100	not shared
CSEREGYNEQFF	TRBV29-1	TRBJ2-1	REGYN%_E		CD4_Treg	2	101	not shared
CSEREGYNEQFF	TRBV29-1	TRBJ2-1	REGYN%_E		CD4_Tnaive	2	101	not shared
CSEREGYNEQFF	TRBV29-1	TRBJ2-1	REGY%E_N		CD4_Tnaive	2	102	not shared
CSEREGYNEQFF	TRBV29-1	TRBJ2-1	REGY%E_N		CD4_Treg	2	102	not shared
CSEREGYNEQFF	TRBV29-1	TRBJ2-1	REG%NE_Y		CD4_Treg	2	103	not shared
CSEREGYNEQFF	TRBV29-1	TRBJ2-1	REG%NE_Y		CD4_Tnaive	2	103	not shared
CSEREGYNEQFF	TRBV29-1	TRBJ2-1	RE%YNE_G		CD4_Tnaive	2	104	not shared
CSEREGYNEQFF	TRBV29-1	TRBJ2-1	RE%YNE_G		CD4_Treg	2	104	not shared
CSEREGYNEQFF	TRBV29-1	TRBJ2-1	R%GYNE_ES		CD4_Tnaive	2	105	not shared
CSEREGYNEQFF	TRBV29-1	TRBJ2-1	R%GYNE_ES		CD4_Treg	2	105	not shared
CASSLVVGQPQHF	TRBV7-2	TRBJ1-5	SL%VGQP_AV		CD4_Tcm	2	106	not shared
CASSLVVGQPQHF	TRBV7-2	TRBJ1-5	SL%VGQP_AV		CD4_Tnaive	2	106	not shared
CSAIIAGTQETQYF	TRBV20-1	TRBJ2-5	I%AGTQET_IL		CD4_Tcm	2	107	not shared
CSAIIAGTQETQYF	TRBV20-1	TRBJ2-5	I%AGTQET_IL		CD4_Tcm	2	107	not shared
CATKLGGTEAFF	TRBV19	TRBJ1-1	%LGGTE_KS		CD4_Tcm	2	108	not shared
CATKLGGTEAFF	TRBV19	TRBJ1-1	%LGGTE_KS		CD4_Tcm	2	108	not shared
CASSQHTSSYEQYF	TRBV4-3	TRBJ2-7	SQ%TSSYE_H		CD4_Tcm	2	109	not shared
CASSQHTSSYEQYF	TRBV4-3	TRBJ2-7	SQ%TSSYE_H		CD4_Tem	2	109	not shared
CASSYLTGADTQYF	TRBV5-6	TRBJ2-3	SY%TGADT_L		CD4_Tnaive	2	110	not shared
CASSYLTGADTQYF	TRBV5-6	TRBJ2-3	SY%TGADT_L		CD4_Tem	2	110	not shared
CSVVLGGDQPQHF	TRBV29-1	TRBJ1-5	%LGGDQP_V		CD4_Tcm	2	111	not shared
CSVVLGGDQPQHF	TRBV29-1	TRBJ1-5	%LGGDQP_V		CD4_Tnaive	2	111	not shared
CASSRDGYYEQYF	TRBV28	TRBJ2-7	SRD%YYE_GS		CD4_Tnaive	2	112	not shared
CASSRDGYYEQYF	TRBV28	TRBJ2-7	SRD%YYE_GS		CD4_Tcm	2	112	not shared
CASSFGQTYGYTF	TRBV11-2	TRBJ1-2	S%GQTYG_F		CD4_Tnaive	2	113	not shared
CASSFGQTYGYTF	TRBV11-2	TRBJ1-2	S%GQTYG_F		CD4_Tcm	2	113	not shared
CASSRDGYYEQYF	TRBV28	TRBJ2-7	SRDG%YE_Y		CD4_Tcm	2	114	not shared
CASSRDGYYEQYF	TRBV28	TRBJ2-7	SRDG%YE_Y		CD4_Tnaive	2	114	not shared
CASSDGTGIYEQYF	TRBV5-6	TRBJ2-7	S%GTGIYE_D		CD4_Tcm	2	115	not shared
CASSDGTGIYEQYF	TRBV5-6	TRBJ2-7	S%GTGIYE_D		CD4_Tcm	2	115	not shared
CASSLAAGGGNEQFF	TRBV7-8	TRBJ2-1	SLAA%GGNE_G		CD4_Tcm	2	116	not shared
CASSLAAGGGNEQFF	TRBV7-8	TRBJ2-1	SLAA%GGNE_G		CD4_Tcm	2	116	not shared
CASSLAAGGGNEQFF	TRBV7-8	TRBJ2-1	SLAAGG%NE_G		CD4_Tcm	2	117	not shared
CASSLAAGGGNEQFF	TRBV7-8	TRBJ2-1	SLAAGG%NE_G		CD4_Tcm	2	117	not shared
CASSLRGNTEAFF	TRBV5-1	TRBJ1-1	SL%GNTE_ERSTV	expanded	CD4_Treg	2	118	not shared
CASSLRGNTEAFF	TRBV5-1	TRBJ1-1	SL%GNTE_ERSTV	expanded	CD4_Treg	2	118	not shared
CASIGGNYGYTF	TRBV7-9	TRBJ1-2	%GGNYG_I		CD4_Tcm	2	119	not shared
CASIGGNYGYTF	TRBV7-9	TRBJ1-2	%GGNYG_I		CD4_Tcm	2	119	not shared
CASSQLGSYNEQFF	TRBV3-1	TRBJ2-1	S%LGSYNE_QR		CD4_Treg	2	120	not shared
CASSQLGSYNEQFF	TRBV3-1	TRBJ2-1	S%LGSYNE_QR		CD4_Treg	2	120	not shared
CASSFPGAEAFF	TRBV27	TRBJ1-1	SFPG%E_AG		CD4_Tcm	2	121	not shared
CASSFPGAEAFF	TRBV27	TRBJ1-1	SFPG%E_AG		CD4_Tcm	2	121	not shared
CASSFPGAEAFF	TRBV27	TRBJ1-1	SF%GAE_P		CD4_Tcm	2	122	not shared
CASSFPGAEAFF	TRBV27	TRBJ1-1	SF%GAE_P		CD4_Tcm	2	122	not shared
CATSKEEYEQYF	TRBV28	TRBJ2-7	SK%EYE_E		CD4_Tcm	2	123	not shared
CATSKEEYEQYF	TRBV28	TRBJ2-7	SK%EYE_E		CD4_Tcm	2	123	not shared
CASSLRGNTEAFF	TRBV5-1	TRBJ1-1	SLRG%TE_DN	expanded	CD4_Treg	2	124	not shared
CASSLRGNTEAFF	TRBV5-1	TRBJ1-1	SLRG%TE_DN	expanded	CD4_Treg	2	124	not shared
CASSTSYYEQYF	TRBV12-4	TRBJ2-7	STS%YE_Y		CD4_Tcm	2	125	not shared
CASSTSYYEQYF	TRBV12-4	TRBJ2-7	STS%YE_Y		CD4_Tcm	2	125	not shared
CASSLRGNTEAFF	TRBV5-1	TRBJ1-1	SLR%NTE_G	expanded	CD4_Treg	2	126	not shared
CASSLRGNTEAFF	TRBV5-1	TRBJ1-1	SLR%NTE_G	expanded	CD4_Treg	2	126	not shared
CASSLRGNTEAFF	TRBV5-1	TRBJ1-1	S%RGNTE_LM	expanded	CD4_Treg	2	127	not shared
CASSLRGNTEAFF	TRBV5-1	TRBJ1-1	S%RGNTE_LM	expanded	CD4_Treg	2	127	not shared
CASSLAAGGGNEQFF	TRBV7-8	TRBJ2-1	SLAAGGG%E_GN		CD4_Tcm	2	128	not shared
CASSLAAGGGNEQFF	TRBV7-8	TRBJ2-1	SLAAGGG%E_GN		CD4_Tcm	2	128	not shared
CASRGTLKNTEAFF	TRBV4-1	TRBJ1-1	RG%LKNTE_T		CD4_Tcm	2	129	not shared
CASRGTLKNTEAFF	TRBV4-1	TRBJ1-1	RG%LKNTE_T		CD4_Tem	2	129	not shared
CATSRQGSIEQYF	TRBV15	TRBJ2-7	SRQGS%E_I		CD4_Tcm	2	130	not shared
CATSRQGSIEQYF	TRBV15	TRBJ2-7	SRQGS%E_I		CD4_Tcm	2	130	not shared
CASSGSPNYGYTF	TRBV5-6	TRBJ1-2	SGS%NYG_P	nonexpanded	CD4_Treg	2	131	not shared
CASSGSPNYGYTF	TRBV5-6	TRBJ1-2	SGS%NYG_P		CD4_Tem	2	131	not shared
CASSVTGIYSTQPQHF	TRBV19	TRBJ1-5	SVTGIYS%QP_NT		CD4_Tcm	2	132	not shared
CASSVTGIYSNQPQHF	TRBV19	TRBJ1-5	SVTGIYS%QP_NT		CD4_Tcm	2	132	not shared
CASSLGGNEQFF	TRBV27	TRBJ2-1	SLGG%E_NRT		CD4_Tcm	2	133	not shared
CASSLGGNEQFF	TRBV27	TRBJ2-1	SLGG%E_NRT		CD4_Tcm	2	133	not shared
CASSQTSGGETQYF	TRBV5-1	TRBJ2-5	S%TSGGET_Q		CD4_Tcm	2	134	not shared
CASSQTSGGETQYF	TRBV5-1	TRBJ2-5	S%TSGGET_Q		CD4_Tcm	2	134	not shared
CASSLGEDTEAFF	TRBV7-3	TRBJ1-1	SLGE%TE_DN		CD4_Tcm	2	135	not shared
CASSLGEDTEAFF	TRBV7-3	TRBJ1-1	SLGE%TE_DN		CD4_Tcm	2	135	not shared
CASSLGEDTEAFF	TRBV7-3	TRBJ1-1	SLG%DTE_E		CD4_Tcm	2	136	not shared
CASSLGEDTEAFF	TRBV7-3	TRBJ1-1	SLG%DTE_E		CD4_Tcm	2	136	not shared
CASSFGTGYEQYF	TRBV11-1	TRBJ2-7	SFG%GYE_T		CD4_Tnaive	2	137	not shared
CASSFGTGYEQYF	TRBV11-1	TRBJ2-7	SFG%GYE_T		CD4_Tem	2	137	not shared
CASSLKGRTEAFF	TRBV5-6	TRBJ1-1	SLKGR%E_NT		CD4_Tcm	2	138	not shared
CASSLKGRNEQFF	TRBV5-6	TRBJ2-1	SLKGR%E_NT		CD4_Tcm	2	138	not shared
CASSSGRGYEQYF	TRBV5-1	TRBJ2-7	S%GRGYE_QS		CD4_Tem	2	139	not shared
CASSSGRGYEQYF	TRBV5-1	TRBJ2-7	S%GRGYE_QS		CD4_Tcm	2	139	not shared
CSARGLAEAFF	TRBV20-1	TRBJ1-1	RGL%E_AT		CD4_Tcm	2	140	not shared
CSARGLAEAFF	TRBV20-1	TRBJ1-1	RGL%E_AT		CD4_Tcm	2	140	not shared
CASSSRAVDSGNTIYF	TRBV19	TRBJ1-3	SSR%VDSGNT_A		CD4_Tcm	2	141	not shared
CVSSSRAVDSGNTIYF	TRBV19	TRBJ1-3	SSR%VDSGNT_A		CD4_Tcm	2	141	not shared
CVSSSRAVDSGNTIYF	TRBV19	TRBJ1-3	SSRA%DSGNT_V		CD4_Tcm	2	142	not shared
CASSSRAVDSGNTIYF	TRBV19	TRBJ1-3	SSRA%DSGNT_V		CD4_Tcm	2	142	not shared
CASSSRAVDSGNTIYF	TRBV19	TRBJ1-3	SSRAV%SGNT_D		CD4_Tcm	2	143	not shared
CVSSSRAVDSGNTIYF	TRBV19	TRBJ1-3	SSRAV%SGNT_D		CD4_Tcm	2	143	not shared
CVSSSRAVDSGNTIYF	TRBV19	TRBJ1-3	SSRAVD%GNT_S		CD4_Tcm	2	144	not shared
CASSSRAVDSGNTIYF	TRBV19	TRBJ1-3	SSRAVD%GNT_S		CD4_Tcm	2	144	not shared
CASSSRAVDSGNTIYF	TRBV19	TRBJ1-3	SSRAVDS%NT_G		CD4_Tcm	2	145	not shared
CVSSSRAVDSGNTIYF	TRBV19	TRBJ1-3	SSRAVDS%NT_G		CD4_Tcm	2	145	not shared
CASSSQSTEAFF	TRBV9	TRBJ1-1	SSQ%TE_GS		CD4_Tnaive	2	146	not shared
CASSSQSTEAFF	TRBV9	TRBJ1-1	SSQ%TE_GS		CD4_Tnaive	2	146	not shared
CASSSQSTEAFF	TRBV9	TRBJ1-1	SSQS%E_T		CD4_Tnaive	2	147	not shared
CASSSQSTEAFF	TRBV9	TRBJ1-1	SSQS%E_T		CD4_Tnaive	2	147	not shared
CASSLRGGGNEQFF	TRBV27	TRBJ2-1	SL%GGGNE_R		CD4_Tcm	2	148	not shared
CASSLRGGGNEQFF	TRBV27	TRBJ2-1	SL%GGGNE_R		CD4_Tcm	2	148	not shared
CASSLWELAGGPGELFF	TRBV28	TRBJ2-2	SLW%LAGGPGE_ES		CD4_Tcm	2	149	not shared
CASSLWSLAGGPGELFF	TRBV28	TRBJ2-2	SLW%LAGGPGE_ES		CD4_Tem	2	149	not shared
CSEREGYNEQFF	TRBV29-1	TRBJ2-1	%EGYNE_R		CD4_Treg	2	150	not shared
CSEREGYNEQFF	TRBV29-1	TRBJ2-1	%EGYNE_R		CD4_Tnaive	2	150	not shared
CSASGGAYGYTF	TRBV20-1	TRBJ1-2	SGG%YG_AT	expanded	CD4_Treg	2	151	not shared
CSASGGAYGYTF	TRBV20-1	TRBJ1-2	SGG%YG_AT	expanded	CD4_Treg	2	151	not shared
CASSLGQGPGELFF	TRBV5-6	TRBJ2-2	SL%QGPGE_G		CD4_Tcm	2	152	not shared
CASSLGQGPGELFF	TRBV5-6	TRBJ2-2	SL%QGPGE_G		CD4_Tcm	2	152	not shared
CASSPPGGPYEQYF	TRBV4-1	TRBJ2-7	SPPGG%YE_P		CD4_Tcm	2	153	not shared
CASSPPGGPYEQYF	TRBV4-1	TRBJ2-7	SPPGG%YE_P		CD4_Tcm	2	153	not shared
CASSPPGGPYEQYF	TRBV4-1	TRBJ2-7	SP%GGPYE_P		CD4_Tcm	2	154	not shared
CASSPPGGPYEQYF	TRBV4-1	TRBJ2-7	SP%GGPYE_P		CD4_Tcm	2	154	not shared
CSASGSSYNEQFF	TRBV20-1	TRBJ2-1	SGS%YNE_S		CD4_Tcm	2	155	not shared
CSASGSSYNEQFF	TRBV20-1	TRBJ2-1	SGS%YNE_S		CD4_Tcm	2	155	not shared
CSASGSSYNEQFF	TRBV20-1	TRBJ2-1	SG%SYNE_AGS		CD4_Tcm	2	156	not shared
CSASGSSYNEQFF	TRBV20-1	TRBJ2-1	SG%SYNE_AGS		CD4_Tcm	2	156	not shared
CSASGSSYNEQFF	TRBV20-1	TRBJ2-1	S%SSYNE_G		CD4_Tcm	2	157	not shared
CSASGSSYNEQFF	TRBV20-1	TRBJ2-1	S%SSYNE_G		CD4_Tcm	2	157	not shared
CSASGSSYNEQFF	TRBV20-1	TRBJ2-1	%GSSYNE_AGS		CD4_Tcm	2	158	not shared
CSASGSSYNEQFF	TRBV20-1	TRBJ2-1	%GSSYNE_AGS		CD4_Tcm	2	158	not shared
CASSSGRGYEQYF	TRBV5-1	TRBJ2-7	SS%RGYE_DGN		CD4_Tem	2	159	not shared
CASSSGRGYEQYF	TRBV5-1	TRBJ2-7	SS%RGYE_DGN		CD4_Tcm	2	159	not shared
CVSSSRAVDSGNTIYF	TRBV19	TRBJ1-3	SS%AVDSGNT_R		CD4_Tcm	2	160	not shared
CASSSRAVDSGNTIYF	TRBV19	TRBJ1-3	SS%AVDSGNT_R		CD4_Tcm	2	160	not shared
CASSSRAVDSGNTIYF	TRBV19	TRBJ1-3	S%RAVDSGNT_S		CD4_Tcm	2	161	not shared
CVSSSRAVDSGNTIYF	TRBV19	TRBJ1-3	S%RAVDSGNT_S		CD4_Tcm	2	161	not shared
CVSSSRAVDSGNTIYF	TRBV19	TRBJ1-3	%SRAVDSGNT_S		CD4_Tcm	2	162	not shared
CASSSRAVDSGNTIYF	TRBV19	TRBJ1-3	%SRAVDSGNT_S		CD4_Tcm	2	162	not shared
CASSSLAGVAYEQYF	TRBV11-2	TRBJ2-7	SSLAG%AYE_ASV		CD4_Tnaive	2	163	not shared
CASSSLAGVAYEQYF	TRBV11-2	TRBJ2-7	SSLAG%AYE_ASV		CD4_Tcm	2	163	not shared
CASSFGVYEQYF	TRBV28	TRBJ2-7	SFG%YE_V		CD4_Tcm	2	164	not shared
CASSFGVYEQYF	TRBV28	TRBJ2-7	SFG%YE_V		CD4_Tcm	2	164	not shared
CASSLTASYEQYF	TRBV7-8	TRBJ2-7	S%TASYE_L		CD4_Tcm	2	165	not shared
CASSLTASYEQYF	TRBV7-8	TRBJ2-7	S%TASYE_L		CD4_Tcm	2	165	not shared
CASLGAYEQYF	TRBV2	TRBJ2-7	LG%YE_AG		CD4_Tcm	2	166	not shared
CASLGAYEQYF	TRBV2	TRBJ2-7	LG%YE_AG		CD4_Tcm	2	166	not shared
CASSAGYNSPLHF	TRBV27	TRBJ1-6	SAG%NSP_WY		CD4_Tcm	2	167	not shared
CASSAGYNSPLHF	TRBV27	TRBJ1-6	SAG%NSP_WY		CD4_Tcm	2	167	not shared
CASSLTASYEQYF	TRBV7-8	TRBJ2-7	SL%ASYE_T		CD4_Tcm	2	168	not shared
CASSLTASYEQYF	TRBV7-8	TRBJ2-7	SL%ASYE_T		CD4_Tcm	2	168	not shared
CASSFGGNQPQHF	TRBV5-4	TRBJ1-5	S%GGNQP_F		CD4_Tcm	2	169	not shared
CASSFGGNQPQHF	TRBV5-4	TRBJ1-5	S%GGNQP_F		CD4_Tcm	2	169	not shared
CASSLTASYEQYF	TRBV7-8	TRBJ2-7	SLT%SYE_AG		CD4_Tcm	2	170	not shared
CASSLTASYEQYF	TRBV7-8	TRBJ2-7	SLT%SYE_AG		CD4_Tcm	2	170	not shared
CASSAGYNSPLHF	TRBV27	TRBJ1-6	S%GYNSP_A		CD4_Tcm	2	171	not shared
CASSAGYNSPLHF	TRBV27	TRBJ1-6	S%GYNSP_A		CD4_Tcm	2	171	not shared
CASSLIGGTDTQYF	TRBV5-4	TRBJ2-3	SL%GGTDT_AIV	expanded	CD4_Treg	2	172	not shared
CASSLIGGTDTQYF	TRBV5-4	TRBJ2-3	SL%GGTDT_AIV	expanded	CD4_Treg	2	172	not shared
CASSSYRGSGNTIYF	TRBV11-2	TRBJ1-3	S%YRGSGNT_ST		CD4_Tcm	2	173	not shared
CASSSYRGSGNTIYF	TRBV11-2	TRBJ1-3	S%YRGSGNT_ST		CD4_Tcm	2	173	not shared
CASSFGGNQPQHF	TRBV5-4	TRBJ1-5	SFG%NQP_GS		CD4_Tcm	2	174	not shared
CASSFGGNQPQHF	TRBV5-4	TRBJ1-5	SFG%NQP_GS		CD4_Tcm	2	174	not shared
CASRPGQGVSPLHF	TRBV6-5	TRBJ1-6	RPGQG%SP_IV		CD4_Tnaive	2	175	not shared
CASRPGQGISPLHF	TRBV6-5	TRBJ1-6	RPGQG%SP_IV		CD4_Tcm	2	175	not shared
CASSTRGNSPLHF	TRBV27	TRBJ1-6	S%RGNSP_ST		CD4_Tcm	2	176	not shared
CASSSRGNSPLHF	TRBV27	TRBJ1-6	S%RGNSP_ST		CD4_Tem	2	176	not shared
CASSFGVYEQYF	TRBV28	TRBJ2-7	S%GVYE_F		CD4_Tcm	2	177	not shared
CASSFGVYEQYF	TRBV28	TRBJ2-7	S%GVYE_F		CD4_Tcm	2	177	not shared
CASSSVSGTQYF	TRBV7-8	TRBJ2-5	SS%SGT_V		CD4_Tcm	2	178	not shared
CASSSVSGTQYF	TRBV7-8	TRBJ2-5	SS%SGT_V		CD4_Tnaive	2	178	not shared
CASSYETSEDTQYF	TRBV6-2	TRBJ2-3	SYET_4-4		CD4_Tcm	2	179	not shared
CASSYETSEDTQYF	TRBV6-2	TRBJ2-3	SYET_4-4		CD4_Tcm	2	179	not shared
CVSSSRAVDSGNTIYF	TRBV19	TRBJ1-3	SSRAVDSG%T_N		CD4_Tcm	2	180	not shared
CASSSRAVDSGNTIYF	TRBV19	TRBJ1-3	SSRAVDSG%T_N		CD4_Tcm	2	180	not shared
CVSSSRAVDSGNTIYF	TRBV19	TRBJ1-3	SSRAVDSGN%_T		CD4_Tcm	2	181	not shared
CASSSRAVDSGNTIYF	TRBV19	TRBJ1-3	SSRAVDSGN%_T		CD4_Tcm	2	181	not shared
CSGGTGTNEQYF	TRBV29-1	TRBJ2-7	GTG%NE_T		CD4_Tcm	2	182	not shared
CSGGTGTNEQYF	TRBV29-1	TRBJ2-7	GTG%NE_T		CD4_Tcm	2	182	not shared
CASRMGPSYNEQFF	TRBV5-1	TRBJ2-1	RMG%SYNE_P		CD4_Tcm	2	183	not shared
CASRMGPSYNEQFF	TRBV5-1	TRBJ2-1	RMG%SYNE_P		CD4_Tcm	2	183	not shared
CSARGLAEAFF	TRBV20-1	TRBJ1-1	R%LAE_G		CD4_Tcm	2	184	not shared
CSARGLAEAFF	TRBV20-1	TRBJ1-1	R%LAE_G		CD4_Tcm	2	184	not shared
CAIRDSSGNTIYF	TRBV10-3	TRBJ1-3	%DSSGNT_R		CD4_Tem	2	185	not shared
CAIRDSSGNTIYF	TRBV10-3	TRBJ1-3	%DSSGNT_R		CD4_Tem	2	185	not shared
CASSRDSWTDTQYF	TRBV5-6	TRBJ2-3	SRDS%TDT_W		CD4_Tcm	2	186	not shared
CASSRDSWTDTQYF	TRBV5-6	TRBJ2-3	SRDS%TDT_W		CD4_Tcm	2	186	not shared
CSVSRGGGTGELFF	TRBV29-1	TRBJ2-2	SRG%GTGE_G		CD4_Tcm	2	187	not shared
CSVSRGGGTGELFF	TRBV29-1	TRBJ2-2	SRG%GTGE_G		CD4_Tcm	2	187	not shared
CASSSGRLYGYTF	TRBV27	TRBJ1-2	SSGR%YG_L		CD4_Tcm	2	188	not shared
CASSSGRLYGYTF	TRBV27	TRBJ1-2	SSGR%YG_L		CD4_Tcm	2	188	not shared
CASSSGRLYGYTF	TRBV27	TRBJ1-2	S%GRLYG_S		CD4_Tcm	2	189	not shared
CASSSGRLYGYTF	TRBV27	TRBJ1-2	S%GRLYG_S		CD4_Tcm	2	189	not shared
CASSLAGTSNQPQHF	TRBV5-1	TRBJ1-5	SLAG%SNQP_T		CD4_Tcm	2	190	not shared
CASSLAGTSNQPQHF	TRBV5-1	TRBJ1-5	SLAG%SNQP_T		CD4_Tcm	2	190	not shared
CASSERTEAFF	TRBV6-1	TRBJ1-1	S%RTE_E		CD4_Tcm	2	191	not shared
CASSERTEAFF	TRBV6-1	TRBJ1-1	S%RTE_E		CD4_Tcm	2	191	not shared
CASSPPGGYNEQFF	TRBV5-6	TRBJ2-1	SPPG%YNE_G		CD4_Tcm	2	192	not shared
CASSPPGGYNEQFF	TRBV5-6	TRBJ2-1	SPPG%YNE_G		CD4_Tcm	2	192	not shared
CASSPPGGYNEQFF	TRBV5-6	TRBJ2-1	SP%GGYNE_P		CD4_Tcm	2	193	not shared
CASSPPGGYNEQFF	TRBV5-6	TRBJ2-1	SP%GGYNE_P		CD4_Tcm	2	193	not shared
CSASGNSYEQYF	TRBV20-1	TRBJ2-7	SG%SYE_GNST		CD4_Treg	2	194	not shared
CSASGNSYEQYF	TRBV20-1	TRBJ2-7	SG%SYE_GNST		CD4_Tcm	2	194	not shared
CSASRGQGDYGYTF	TRBV20-1	TRBJ1-2	SRG%GDYG_Q		CD4_Tcm	2	195	not shared
CSASRGQGDYGYTF	TRBV20-1	TRBJ1-2	SRG%GDYG_Q		CD4_Tcm	2	195	not shared
CSASGNSYEQYF	TRBV20-1	TRBJ2-7	S%NSYE_G		CD4_Treg	2	196	not shared
CSASGNSYEQYF	TRBV20-1	TRBJ2-7	S%NSYE_G		CD4_Tcm	2	196	not shared
CSASGNSYEQYF	TRBV20-1	TRBJ2-7	SGN%YE_AS		CD4_Tcm	2	197	not shared
CSASGNSYEQYF	TRBV20-1	TRBJ2-7	SGN%YE_AS		CD4_Treg	2	197	not shared
CASSPTGLAEAKNIQYF	TRBV4-3	TRBJ2-4	S%TGLAEAKNI_P		CD4_Tcm	2	198	not shared
CASSPTGLAEAKNIQYF	TRBV4-3	TRBJ2-4	S%TGLAEAKNI_P		CD4_Tcm	2	198	not shared
CASSDGDYEQYF	TRBV6-1	TRBJ2-7	SDG%YE_DS		CD4_Tcm	2	199	not shared
CASSDGDYEQYF	TRBV6-1	TRBJ2-7	SDG%YE_DS		CD4_Tcm	2	199	not shared
CASSDGDYEQYF	TRBV6-1	TRBJ2-7	%DGDYE_GS		CD4_Tcm	2	200	not shared
CASSDGDYEQYF	TRBV6-1	TRBJ2-7	%DGDYE_GS		CD4_Tcm	2	200	not shared
CASSPLQGMNTEAFF	TRBV28	TRBJ1-1	S%LQGMNTE_P		CD4_Tcm	2	201	not shared
CASSPLQGMNTEAFF	TRBV28	TRBJ1-1	S%LQGMNTE_P		CD4_Tcm	2	201	not shared
CASSGGAGNTEAFF	TRBV9	TRBJ1-1	S%GAGNTE_G		CD4_Tcm	2	202	not shared
CASSGGAGNTEAFF	TRBV9	TRBJ1-1	S%GAGNTE_G		CD4_Tem	2	202	not shared
CASSSGRGYEQYF	TRBV5-1	TRBJ2-7	SSG%GYE_HQR		CD4_Tcm	2	203	not shared
CASSSGRGYEQYF	TRBV5-1	TRBJ2-7	SSG%GYE_HQR		CD4_Tem	2	203	not shared
CASSLAGTSNQPQHF	TRBV5-1	TRBJ1-5	SLAGT%NQP_AS		CD4_Tcm	2	204	not shared
CASSLAGTSNQPQHF	TRBV5-1	TRBJ1-5	SLAGT%NQP_AS		CD4_Tcm	2	204	not shared
CAWSRDSDYEQYF	TRBV30	TRBJ2-7	SRDS%YE_D	expanded	CD4_Treg	2	205	not shared
CAWSRDSDYEQYF	TRBV30	TRBJ2-7	SRDS%YE_D	expanded	CD4_Treg	2	205	not shared
CASSPLGREKLFF	TRBV5-6	TRBJ1-4	SP%GREK_L		CD4_Tcm	2	206	not shared
CASSPLGREKLFF	TRBV5-6	TRBJ1-4	SP%GREK_L		CD4_Tcm	2	206	not shared
CASSLTPGELFF	TRBV12-4	TRBJ2-2	SL%PGE_T		CD4_Tcm	2	207	not shared
CASSLTPGELFF	TRBV12-4	TRBJ2-2	SL%PGE_T		CD4_Tcm	2	207	not shared
CASIPGLAGYNEQFF	TRBV6-1	TRBJ2-1	%PGLAGYNE_I		CD4_Tcm	2	208	not shared
CASIPGLAGYNEQFF	TRBV6-1	TRBJ2-1	%PGLAGYNE_I	nonexpanded	CD4_Treg	2	208	not shared
CASSLAYNEQFF	TRBV7-9	TRBJ2-1	SLA%NE_Y	expanded	CD4_Treg	2	209	not shared
CASSLAYNEQFF	TRBV7-9	TRBJ2-1	SLA%NE_Y	expanded	CD4_Treg	2	209	not shared
CASSLAYNEQFF	TRBV7-9	TRBJ2-1	SL%YNE_AV	expanded	CD4_Treg	2	210	not shared
CASSLAYNEQFF	TRBV7-9	TRBJ2-1	SL%YNE_AV	expanded	CD4_Treg	2	210	not shared
CSGGLTGANVLTF	TRBV7-2	TRBJ2-6	G%TGANV_L		CD4_Tcm	2	211	not shared
CSGGLTGANVLTF	TRBV7-2	TRBJ2-6	G%TGANV_L		CD4_Tcm	2	211	not shared
CASSFNSNTEAFF	TRBV27	TRBJ1-1	SFN%NTE_QRS		CD4_Tcm	2	212	not shared
CASSFNSNTEAFF	TRBV27	TRBJ1-1	SFN%NTE_QRS		CD4_Tcm	2	212	not shared
CASSVGAGGELFF	TRBV11-2	TRBJ2-2	SVG%GGE_A		CD4_Tcm	2	213	not shared
CASSVGAGGELFF	TRBV11-2	TRBJ2-2	SVG%GGE_A		CD4_Tcm	2	213	not shared
CASSDRGETQYF	TRBV10-3	TRBJ2-5	S%RGET_D		CD4_Tcm	2	214	not shared
CASSDRGETQYF	TRBV10-3	TRBJ2-5	S%RGET_D		CD4_Tnaive	2	214	not shared
CASSYSTGYGYTF	TRBV6-5	TRBJ1-2	S%STGYG_Y		CD4_Tcm	2	215	not shared
CASSYSTGYGYTF	TRBV6-5	TRBJ1-2	S%STGYG_Y		CD4_Tcm	2	215	not shared
CASSYSTGYGYTF	TRBV6-5	TRBJ1-2	SY%TGYG_GS		CD4_Tcm	2	216	not shared
CASSYSTGYGYTF	TRBV6-5	TRBJ1-2	SY%TGYG_GS		CD4_Tcm	2	216	not shared
CASGRGSEQFF	TRBV28	TRBJ2-1	GRG%E_S	nonexpanded	CD4_Treg	2	217	not shared
CASGRGSEQFF	TRBV28	TRBJ2-1	GRG%E_S		CD4_Tcm	2	217	not shared
CASSHGLAGNEQFF	TRBV4-2	TRBJ2-1	SHGL%GNE_AG	expanded	CD4_Treg	2	218	not shared
CASSHGLAGNEQFF	TRBV4-2	TRBJ2-1	SHGL%GNE_AG	expanded	CD4_Treg	2	218	not shared
CASSHGLAGNEQFF	TRBV4-2	TRBJ2-1	SHG%AGNE_L	expanded	CD4_Treg	2	219	not shared
CASSHGLAGNEQFF	TRBV4-2	TRBJ2-1	SHG%AGNE_L	expanded	CD4_Treg	2	219	not shared
CASSLGYEQYF	TRBV12-3	TRBJ2-7	SL%YE_GNS	expanded	CD4_Treg	2	220	not shared
CASSLGYEQYF	TRBV12-3	TRBJ2-7	SL%YE_GNS	expanded	CD4_Treg	2	220	not shared
CSASRGQGDYGYTF	TRBV20-1	TRBJ1-2	S%GQGDYG_R		CD4_Tcm	2	221	not shared
CSASRGQGDYGYTF	TRBV20-1	TRBJ1-2	S%GQGDYG_R		CD4_Tcm	2	221	not shared
CASSLGYEQYF	TRBV12-3	TRBJ2-7	SLGY%_E	expanded	CD4_Treg	2	222	not shared
CASSLGYEQYF	TRBV12-3	TRBJ2-7	SLGY%_E	expanded	CD4_Treg	2	222	not shared
CASSLGYEQYF	TRBV12-3	TRBJ2-7	SLG%E_FY	expanded	CD4_Treg	2	223	not shared
CASSLGYEQYF	TRBV12-3	TRBJ2-7	SLG%E_FY	expanded	CD4_Treg	2	223	not shared
CASSLGYEQYF	TRBV12-3	TRBJ2-7	S%GYE_L	expanded	CD4_Treg	2	224	not shared
CASSLGYEQYF	TRBV12-3	TRBJ2-7	S%GYE_L	expanded	CD4_Treg	2	224	not shared
CASSLGYEQYF	TRBV12-3	TRBJ2-7	%LGYE_NS	expanded	CD4_Treg	2	225	not shared
CASSLGYEQYF	TRBV12-3	TRBJ2-7	%LGYE_NS	expanded	CD4_Treg	2	225	not shared
CASSTGQLNSPLHF	TRBV19	TRBJ1-6	S%GQLNSP_ST		CD4_Tnaive	1	226	not shared
CASSLVGLGTDTQYF	TRBV7-2	TRBJ2-3	SLVGL%TDT_AG		CD4_Tcm	1	227	not shared
CASSREAGNTIYF	TRBV5-4	TRBJ1-3	%REAGNT_DS		CD4_Tnaive	1	228	not shared
CASSQGLEETQYF	TRBV5-4	TRBJ2-5	SQGL%ET_EQ		CD4_Tnaive	1	229	not shared
CASSLGQAEAFF	TRBV28	TRBJ1-1	SLGQ%E_AS		CD4_Tcm	1	230	not shared
CASSLEAGNTIYF	TRBV5-4	TRBJ1-3	SLE%GNT_AT		CD4_Tcm	1	231	not shared

## Sheet: Table 4
Supplementary Table 4: CDR3 and motif data for the most expanded T cells from Figure 4
Cluster Number	CDR3b	TRBV	TRBJ	gliph2_cluster
1	CASSLSTGTVYGYTF	TRBV6-5	TRBJ1-2	SLSTGT%YG_V
2	CASSLGPDTQYF	TRBV7-3	TRBJ2-3	SLG%DT_P
3	CASSLGPDTQYF	TRBV7-3	TRBJ2-3	S%GPDT_FL
4	CASSLVEGNTEAFF	TRBV7-9	TRBJ1-1	SLV%GNTE_E
5	CASSLGPDTQYF	TRBV7-3	TRBJ2-3	SL%PDT_G

## Sheet: Table 5
Supplementary Table 5: Details of studies reporting TCR sequences associated with either atherosclerosis or MI in Figure 4
Study	Bulk/scTCR seq. (SC)	Disease	Healthy controls (CDR3s)	in vitro validation
Chowdhury et al. Circ Res 20221	SC	Athero.	No	Expression of TCRs in transduced Jurkat cells
Saigusa et al. Nature CVR 20222	SC	Athero.	Yes	DRB1*07:01 APOB-p18 MHC-II tetramer
Ma et al. Hypertension 20233	Bulk	Athero.	Yes	No
Roy et al. Front. Immuno. 20244	Bulk	Athero.	N/A	APOB6-expanded PBMCs
Li et al. J. Trans. Med. 20195	Bulk	MI	Yes	No
Zhong et al. J. Trans. Med. 20196	Bulk	MI	Yes	No
Tang et al. EHJ 20197	Bulk	MI/IHF	No	No
Hapke et al. J. Mol. Cell. Cardio. 20228	Bulk	MI	No	ADRB1167–181/ADRB1168–182-expanded PBMCs
1. Chowdhury, R. R. et al. Human Coronary Plaque T Cells Are Clonal and Cross-React to Virus and Self. Circ Res 130, 1510–1530 (2022).
2. Saigusa, R. et al. Single cell transcriptomics and TCR reconstruction reveal CD4 T cell response to MHC-II-restricted APOB epitope in human cardiovascular disease. Nat Cardiovasc Res 1, 462–475 (2022).
3. Ma, X. et al. Reduced Diversities and Clonally Expanded Sequences of T-Cell Receptors in Patients With Essential Hypertension and Subclinical Carotid Atherosclerosis. Hypertension 80, 2318–2329 (2023).
4. Roy, P., Suthahar, S. S. A., Makings, J. & Ley, K. Identification of apolipoprotein B–reactive CDR3 motifs allows tracking of atherosclerosis-related memory CD4+T cells in multiple donors. Front. Immunol. 15, 1302031 (2024).
5. Li, D. et al. Peripheral T cell receptor beta immune repertoire is promptly reconstituted after acute myocardial infarction. J Transl Med 17, 40 (2019).
6. Zhong, Z., Wu, H., Zhang, Q., Zhong, W. & Zhao, P. Characteristics of T cell receptor repertoires of patients with acute myocardial infarction through high-throughput sequencing. J Transl Med 17, 21 (2019).
7. Tang, T.-T. et al. Pathologic T-cell response in ischaemic failing hearts elucidated by T-cell receptor sequencing and phenotypic characterization. European Heart Journal 40, 3924–3933 (2019).
8. Hapke, N. et al. Identification of a novel cardiac epitope triggering T-cell responses in patients with myocardial infarction. Journal of Molecular and Cellular Cardiology 173, 25–29 (2022).
