# Supplementary material for: Low-dose interleukin-2 induces clonal expansion of BACH2-repressed effector regulatory T cells following acute coronary syndrome
Source: Nat Cardiovasc Res. 2025 Jun 3;4(6):727–39. doi: 10.1038/s44161-025-00652-y (PMC12170346; doi:10.1038/s44161-025-00652-y)
Supplement: Supplementary file 4 — Source data for Fig. 6d,e. [file 44161_2025_652_MOESM4_ESM.xlsx]

## Sheet: 6D
MFI and percentage from flow cytometry analysis
CD25	No IL-2			IL-2
No Inh.	1337	1214	935	1146	1050	696
BACH2 Inh.	1901	1641	1701	1882	1448	1633
% pSTAT5+	No IL-2			IL-2
No Inh.	2.82	5.88	3.57	21.1	14.6	14
BACH2 Inh.	11.6	8.3	13.7	33.9	25.6	20
pSTAT5+ MFI	No IL-2			IL-2
No Inh.	1630	1994	1615	5799	4594	5302
BACH2 Inh.	2210	3074	3504	10554	5810	8244

## Sheet: 6E
Normalized fold-change RT-qPCR results
IL32	No Inh.					BACH2 Inh.
No IL-2	1	1	1	1	1	0.37241936578067586	0.9233823107293925	0.17862426746763713	0.2983339357579299	0.07966
IL-2	1.1486983549970373	1.741101126592247	1.1687772485612482	1.4044448757379957	1.3058597870889175	0.9330329915368065	2.5403019650775773	0.6853914024898534	0.9106698335919786	0.982821
IL10	No Inh.					BACH2 Inh.
No IL-2	1	1	1	1	1	3.226567036888516	4.213444143819341	0.5509525579383056	1.7715350382047204	0.45218968878054305
IL-2	39.80837290555124	9.679952713754343	12.167830025928062	12.509914290057493	12.509914290057447	46.20573425672003	33.82457729796413	7.889861635946866	13.131865740967909	13.04115731844199
