# Supplementary material for: Low-dose interleukin-2 induces clonal expansion of BACH2-repressed effector regulatory T cells following acute coronary syndrome
Source: Nat Cardiovasc Res. 2025 Jun 3;4(6):727–39. doi: 10.1038/s44161-025-00652-y (PMC12170346; doi:10.1038/s44161-025-00652-y)
Supplement: Supplementary file 5 — Source data for Extended Data Fig. 9. [file 44161_2025_652_MOESM5_ESM.xlsx]

## Sheet: ED9
Normalized fold-change RT-qPCR results
BACH2	No Inh.					BACH2 Inh.
No IL-2	1	1	1	1	1	0.8615461597120172	1.5262592089605584	0.28618104014967055	0.9330329915368087	1.2789855812774322
IL-2	0.377618	0.3815648022401396	0.20166043980553125	0.4796320596626303	0.5625292423444039	0.7169776240079134	1.278985581277426	0.1672409443482634	0.9012504626108289	0.7396937546244193
TGFB1	No Inh.					BACH2 Inh.
No IL-2	1	1	1	1	1	0.6008180247634264	1.6934906247250583	0.26152123494813256	0.5396141182522127	0.2431637368530709
IL-2	1.0829750455259262	1.8725444948689882	0.7982983863566533	1.1328838852957956	0.904379	1.0717734625362942	3.8370564773010702	0.6155722066724592	0.9896566564152053	1.5315579970943811
FOXP3	No Inh.					BACH2 Inh.
No IL-2	1	1		1	1		2.3133763678105734		0.4175439597141858	0.22609484439027208
IL-2	2.3701855418831657	2.0994333672461325		2.897884309109758	2.741565609959407	5.3331947083647915	13.454342644059432		1.6993699982773032	3.877159267740265
